# Supplementary material for: The Role of Inflammation in Anal Cancer
Source: Diseases. 2022 May 6;10(2):27. doi: 10.3390/diseases10020027 (PMC9149845; doi:10.3390/diseases10020027)
Supplement: Supplementary file 1 [file diseases-10-00027-s001.zip]

Archive with 1 entries (1 files):
- diseases-1690794-supplementary.pdf
